# Supplementary material for: Calcification Propensity (T50) Predicts a Rapid Decline of Renal Function in Kidney Transplant Recipients
Source: J Clin Med. 2023 Jun 10;12(12):3965. doi: 10.3390/jcm12123965 (PMC10298924; doi:10.3390/jcm12123965)
Supplement: Supplementary file 1 [file jcm-12-03965-s001.zip]

Archive with 1 entries (1 files):
- jcm-2436306-supplementary.pdf
